# Supplementary material for: Changes in Oxidative Stress, Inflammatory Markers, and Lipid Profile After a 6-Week High-Antioxidant-Capacity Dietary Intervention in CVD Patients
Source: Nutrients. 2025 Feb 26;17(5):806. doi: 10.3390/nu17050806 (PMC11902212; doi:10.3390/nu17050806)
Supplement: Supplementary file 1 [file nutrients-17-00806-s001.zip]

Archive with 1 entries (1 files):
- nutrients-3431753-supplementary.pdf
